# Supplementary material for: Collagen–ORC Versus Standard Treatment in Diabetic Foot Ulcers: A Systematic Review and Meta‐Analysis of Randomised Trials
Source: Int Wound J. 2025 Nov 17;22(11):e70782. doi: 10.1111/iwj.70782 (PMC12623144; doi:10.1111/iwj.70782)
Supplement: Supplementary file 2 — Data S2: Supporting Information. [file IWJ-22-e70782-s001.xlsx]

## Sheet: 01_Overview
DFU Meta-analysis — Collagen-Combination vs Standard Care (Complete Closure, ITT)
Contents:
• 02_Inputs — raw counts per trial
• 03_Per-Study — risk, RR and 95% CI for each study
• 04_Pooled — fixed & random (DL) pooled RRs + heterogeneity and 95% prediction interval
• 05_Report — copy-ready text
• 06_ForestPlot — graphical summary (auto-generated image)

## Sheet: 02_Inputs
Inputs — Intention-to-Treat Counts
Study	a (events, T)	b (non-events, T)	c (events, C)	d (non-events, C)	n_T	n_C
Gottrup	12	11	4	9	23	13
Djavid	18	12	11	20	30	31

## Sheet: 03_Per-Study
Per-study Effects — Risk, Risk Ratio (RR), and 95% CI
Study	Risk_T	Risk_C	RR	95% CI (LCL–UCL)	lnRR	Var(lnRR)	SE(lnRR)	Weight (FE)
Gottrup	0.522	0.308	1.7	0.69–4.19	0.528	0.213	0.461	4.696
Djavid	0.6	0.355	1.69	0.97–2.95	0.525	0.081	0.284	12.365

## Sheet: 04_Pooled
Pooled Results — Collagen-Combination vs Standard Care (Complete Closure, ITT)
Statistic	Value
k (studies)	2
Fixed-effect RR (95% CI)	1.69 (1.05–2.72)
Random-effects (DL) RR (95% CI)	1.69 (1.05–2.72)
Q (Cochran)	3e-05
df	1
p-value (Q)	0.999987
I² (%)	0
τ² (DL)	0
95% Prediction Interval (RE)	1.05–2.72

## Sheet: 05_Report
Results Paragraph
Two aligned RCTs (k=2) were pooled for complete wound closure (yes/no, ITT). Fixed-effect RR = 1.69 (95% CI 1.05–2.72). Random-effects (DerSimonian–Laird) RR = 1.69 (95% CI 1.05–2.72). Heterogeneity was negligible (Q = 3e-05, df = 1, p = 0.999987; I² = 0%; τ² = 0). The random-effects 95% prediction interval was 1.05–2.72.

## Sheet: 06_ForestPlot
Forest Plot — Risk Ratios with 95% CI (log scale)
